# Supplementary material for: Restriction of access to the central cavity is a major contributor to substrate selectivity in plant ABCG transporters
Source: Cell Mol Life Sci. 2023 Mar 23;80(4):105. doi: 10.1007/s00018-023-04751-6 (PMC10036432; doi:10.1007/s00018-023-04751-6)
Supplement: Supplementary file 2 — Supplementary Figures and Tables (PDF) include details on the target region used to obtain the IF-open state of MtABCG46; the MtABCG46 model and comparison with experimental ABC proteins; the localization of access paths leading into central cavity and description of their characteristics; structural and sequential alignment of MtABCG46 and HsABCG2; conservation score of the inner cavity forming residues; RMSD and RMSF of MtABCG46 variants observed in simulations; structural coupling between access path and transmembrane helices; interactions between key residues of transmembrane helices; the description of perturbation of transmembrane helices by mutagenesis; comparison of internal cavities among related ABC transporters; the description of conformational space adopted by N1331 in MtABCG46 variants observed in simulations; duration and restraints applied in individual simulation stages; energetic barriers of ligand transport in MtABCG46 variants in IF open and closed states; potentials of mean force for US simulations for transition from closed to open IF states of MtABCG46 variants. Additionally, the results of statistical analyses are summarized in the Supplementary Statistical Data (XLSX). (XLSX 30 kb) [file 18_2023_4751_MOESM2_ESM.xlsx]

## Sheet: Manuscript Information
	Restriction of access to the central cavity is a major contributor to substrate selectivity in plant ABCG transporters
	Konrad Pakuła1,2*, Carlos Sequeiros-Borja3,4*, Wanda Biała-Leonhard1*, Aleksandra Pawela1, Joanna Banasiak1, Aurélien Bailly5, Marcin Radom6,7, Markus Geisler8, Jan Brezovsky3,4✉, Michał Jasiński1,9 ✉
	1. Department of Plant Molecular Physiology, Institute of Bioorganic Chemistry, Polish Academy of Sciences, Poznan, Poland
	2. NanoBioMedical Centre, Adam Mickiewicz University, Poznan, Poland
	3. Laboratory of Biomolecular Interactions and Transport, Department of Gene Expression, Institute of Molecular Biology and Biotechnology, Faculty of Biology, Adam Mickiewicz University, Poznan, Poland
	4. International Institute of Molecular and Cell Biology, Warsaw, Poland
	5. Department of Plant and Microbial Biology, University of Zurich, Zurich, Switzerland
	6. Department of Structural Bioinformatics, Institute of Bioorganic Chemistry, Polish Academy of Sciences, Poznan, Poland
	7. Institute of Computing Science, Poznan University of Technology, Poznan, Poland
	8. Department of Biology, University of Fribourg, Fribourg, Switzerland
	9. Department of Biochemistry and Biotechnology, Poznan University of Life Sciences, Poznan, Poland
	* These authors contributed equally to the work ✉ For correspondence: Michał Jasiński, Department of Plant Molecular Physiology, Institute of Bioorganic Chemistry, Polish Academy of Sciences, Z. Noskowskiego 12/14, 61-704 Poznan, Poland (+48) 61 852 85 03 (e-mail jasinski@ibch.poznan.pl); Jan Brezovsky, Laboratory of Biomolecular Interactions and Transport, Department of Gene Expression, Institut…

## Sheet: Figure 3
3b
Transport of liquiritigenin
Test for normal distribution	EV	ABCG46 WT	F562L	F562Y	F562A		Kruskal-Wallis test			Dunn's multiple comparisons test	Mean rank diff,	Significant?	Summary	Adjusted P Value
Anderson-Darling test							P value	<0,0001		EV vs. ABCG46 WT	-38.71	Yes	****	<0,0001
A2*	0.6636	0.562	0.4125	0.379	0.7851		Exact or approximate P value?	Approximate		EV vs. F562L	-39.03	Yes	****	<0,0001
P value	0.0707	0.1258	0.3015	0.346	0.0304		P value summary	****		EV vs. F562Y	-3.958	No	ns	>0,9999
Passed normality test (alpha=0.05)?	Yes	Yes	Yes	Yes	No		Do the medians vary signif. (P < 0.05)?	Yes		EV vs. F562A	8.462	No	ns	>0,9999
P value summary	ns	ns	ns	ns	*		Number of groups	5		ABCG46 WT vs. F562L	-0.3189	No	ns	>0,9999
Shapiro-Wilk test							Kruskal-Wallis statistic	60.44		ABCG46 WT vs. F562Y	34.75	Yes	***	0.0006
W	0.8929	0.917	0.9501	0.9286	0.8599					ABCG46 WT vs. F562A	47.17	Yes	****	<0,0001
P value	0.0305	0.0997	0.4582	0.365	0.0383		Data summary			F562L vs. F562Y	35.07	Yes	***	0.0008
Passed normality test (alpha=0.05)?	No	Yes	Yes	Yes	No		Number of treatments (columns)	5		F562L vs. F562A	47.49	Yes	****	<0,0001
P value summary	*	ns	ns	ns	*		Number of values (total)	81		F562Y vs. F562A	12.42	No	ns	>0,9999
Kolmogorov-Smirnov test
KS distance	0.1531	0.1972	0.1741	0.1886	0.2088					Test details	Mean rank 1	Mean rank 2	Mean rank diff,	n1	n2
P value	>0,1000	0.0501	>0,1000	>0,1000	>0,1000					EV vs. ABCG46 WT	24.5	63.21	-38.71	20	19
Passed normality test (alpha=0.05)?	Yes	Yes	Yes	Yes	Yes					EV vs. F562L	24.5	63.53	-39.03	20	17
P value summary	ns	ns	ns	ns	ns					EV vs. F562Y	24.5	28.46	-3.958	20	12
										EV vs. F562A	24.5	16.04	8.462	20	13
Number of values	20	19	17	12	13					ABCG46 WT vs. F562L	63.21	63.53	-0.3189	19	17
										ABCG46 WT vs. F562Y	63.21	28.46	34.75	19	12
										ABCG46 WT vs. F562A	63.21	16.04	47.17	19	13
										F562L vs. F562Y	63.53	28.46	35.07	17	12
										F562L vs. F562A	63.53	16.04	47.49	17	13
										F562Y vs. F562A	28.46	16.04	12.42	12	13
3c
Transport of 4-coumarate
Test for normal distribution	EV	ABCG46 WT	F562L	F562Y	F562A		Kruskal-Wallis test			Dunn's multiple comparisons test	Mean rank diff,	Significant?	Summary	Adjusted P Value
Anderson-Darling test							P value	<0,0001		EV vs. ABCG46 WT	-41.62	Yes	****	<0,0001
A2*	1.295	0.3454	0.1458	0.3614	0.5674		Exact or approximate P value?	Approximate		EV vs. F562L	-2.157	No	ns	>0,9999
P value	0.0014	0.4304	0.9561	0.393	0.1165		P value summary	****		EV vs. F562Y	-14.59	No	ns	0.5903
Passed normality test (alpha=0.05)?	No	Yes	Yes	Yes	Yes		Do the medians vary signif. (P < 0.05)?	Yes		EV vs. F562A	-16.51	No	ns	0.3255
P value summary	**	ns	ns	ns	ns		Number of groups	5		ABCG46 WT vs. F562L	39.46	Yes	****	<0,0001
Shapiro-Wilk test							Kruskal-Wallis statistic	37.75		ABCG46 WT vs. F562Y	27.04	Yes	**	0.0036
W	0.7667	0.9508	0.9768	0.9235	0.8953					ABCG46 WT vs. F562A	25.11	Yes	**	0.0093
P value	0.0028	0.5727	0.9521	0.2471	0.0964		Data summary			F562L vs. F562Y	-12.43	No	ns	>0,9999
Passed normality test (alpha=0.05)?	No	Yes	Yes	Yes	Yes		Number of treatments (columns)	5		F562L vs. F562A	-14.36	No	ns	0.5825
P value summary	**	ns	ns	ns	ns		Number of values (total)	69		F562Y vs. F562A	-1.929	No	ns	>0,9999
Kolmogorov-Smirnov test
KS distance	0.2925	0.1743	0.09248	0.1477	0.1892					Test details	Mean rank 1	Mean rank 2	Mean rank diff,	n1	n2
P value	0.0033	>0,1000	>0,1000	>0,1000	>0,1000					EV vs. ABCG46 WT	19.81	61.43	-41.62	13	14
Passed normality test (alpha=0.05)?	No	Yes	Yes	Yes	Yes					EV vs. F562L	19.81	21.96	-2.157	13	14
P value summary	**	ns	ns	ns	ns					EV vs. F562Y	19.81	34.39	-14.59	13	14
										EV vs. F562A	19.81	36.32	-16.51	13	14
Number of values	13	14	14	14	14					ABCG46 WT vs. F562L	61.43	21.96	39.46	14	14
										ABCG46 WT vs. F562Y	61.43	34.39	27.04	14	14
										ABCG46 WT vs. F562A	61.43	36.32	25.11	14	14
										F562L vs. F562Y	21.96	34.39	-12.43	14	14
										F562L vs. F562A	21.96	36.32	-14.36	14	14
										F562Y vs. F562A	34.39	36.32	-1.929	14	14
3d
Transport of isoliquiritigenin
Test for normal distribution	EV	ABCG46 WT	F562L	F562Y	F562A		Kruskal-Wallis test			Dunn's multiple comparisons test	Mean rank diff,	Significant?	Summary	Adjusted P Value
Anderson-Darling test							P value	0.8684		EV vs. ABCG46 WT	-3.667	No	ns	>0,9999
A2*	0.6311	0.5612	1.026	0.5589	0.5787		Exact or approximate P value?	Approximate		EV vs. F562L	-6.591	No	ns	>0,9999
P value	0.0756	0.1161	0.0064	0.1177	0.1042		P value summary	ns		EV vs. F562Y	-5.958	No	ns	>0,9999
Passed normality test (alpha=0.05)?	Yes	Yes	No	Yes	Yes		Do the medians vary signif. (P < 0.05)?	No		EV vs. F562A	-1.542	No	ns	>0,9999
P value summary	ns	ns	**	ns	ns		Number of groups	5		ABCG46 WT vs. F562L	-2.924	No	ns	>0,9999
Shapiro-Wilk test							Kruskal-Wallis statistic	1.259		ABCG46 WT vs. F562Y	-2.292	No	ns	>0,9999
W	0.87	0.9025	0.772	0.9079	0.8859					ABCG46 WT vs. F562A	2.125	No	ns	>0,9999
P value	0.0653	0.171	0.004	0.2004	0.1044		Data summary			F562L vs. F562Y	0.6326	No	ns	>0,9999
Passed normality test (alpha=0.05)?	Yes	Yes	No	Yes	Yes		Number of treatments (columns)	5		F562L vs. F562A	5.049	No	ns	>0,9999
P value summary	ns	ns	**	ns	ns		Number of values (total)	59		F562Y vs. F562A	4.417	No	ns	>0,9999
Kolmogorov-Smirnov test
KS distance	0.2344	0.2143	0.2926	0.26	0.2458					Test details	Mean rank 1	Mean rank 2	Mean rank diff,	n1	n2
P value	0.0675	>0,1000	0.0091	0.0244	0.0436					EV vs. ABCG46 WT	26.5	30.17	-3.667	12	12
Passed normality test (alpha=0.05)?	Yes	Yes	No	No	No					EV vs. F562L	26.5	33.09	-6.591	12	11
P value summary	ns	ns	**	*	*					EV vs. F562Y	26.5	32.46	-5.958	12	12
										EV vs. F562A	26.5	28.04	-1.542	12	12
Number of values	12	12	11	12	12					ABCG46 WT vs. F562L	30.17	33.09	-2.924	12	11
										ABCG46 WT vs. F562Y	30.17	32.46	-2.292	12	12
										ABCG46 WT vs. F562A	30.17	28.04	2.125	12	12
										F562L vs. F562Y	33.09	32.46	0.6326	11	12
										F562L vs. F562A	33.09	28.04	5.049	11	12
										F562Y vs. F562A	32.46	28.04	4.417	12	12
3e
Transport of 7,4'-dihydroxyflavone
Test for normal distribution	EV	ABCG46 WT	F562L	F562Y	F562A		Kruskal-Wallis test			Dunn's multiple comparisons test	Mean rank diff,	Significant?	Summary	Adjusted P Value
Anderson-Darling test							P value	0.6519		EV vs. ABCG46 WT	-7.292	No	ns	>0,9999
A2*	0.542	1.016	0.5371	0.5827	0.5487		Exact or approximate P value?	Approximate		EV vs. F562L	0.875	No	ns	>0,9999
P value	0.1283	0.0072	0.1323	0.1017	0.1229		P value summary	ns		EV vs. F562Y	-6.958	No	ns	>0,9999
Passed normality test (alpha=0.05)?	Yes	No	Yes	Yes	Yes		Do the medians vary signif. (P < 0.05)?	No		EV vs. F562A	-5.792	No	ns	>0,9999
P value summary	ns	**	ns	ns	ns		Number of groups	5		ABCG46 WT vs. F562L	8.167	No	ns	>0,9999
Shapiro-Wilk test							Kruskal-Wallis statistic	2.459		ABCG46 WT vs. F562Y	0.3333	No	ns	>0,9999
W	0.8831	0.8124	0.8907	0.8668	0.8981					ABCG46 WT vs. F562A	1.5	No	ns	>0,9999
P value	0.096	0.013	0.1204	0.0594	0.1498		Data summary			F562L vs. F562Y	-7.833	No	ns	>0,9999
Passed normality test (alpha=0.05)?	Yes	No	Yes	Yes	Yes		Number of treatments (columns)	5		F562L vs. F562A	-6.667	No	ns	>0,9999
P value summary	ns	*	ns	ns	ns		Number of values (total)	60		F562Y vs. F562A	1.167	No	ns	>0,9999
Kolmogorov-Smirnov test
KS distance	0.2113	0.2383	0.2033	0.1999	0.1928					Test details	Mean rank 1	Mean rank 2	Mean rank diff,	n1	n2
P value	>0,1000	0.0583	>0,1000	>0,1000	>0,1000					EV vs. ABCG46 WT	26.67	33.96	-7.292	12	12
Passed normality test (alpha=0.05)?	Yes	Yes	Yes	Yes	Yes					EV vs. F562L	26.67	25.79	0.875	12	12
P value summary	ns	ns	ns	ns	ns					EV vs. F562Y	26.67	33.63	-6.958	12	12
										EV vs. F562A	26.67	32.46	-5.792	12	12
Number of values	12	12	12	12	12					ABCG46 WT vs. F562L	33.96	25.79	8.167	12	12
										ABCG46 WT vs. F562Y	33.96	33.63	0.3333	12	12
										ABCG46 WT vs. F562A	33.96	32.46	1.5	12	12
										F562L vs. F562Y	25.79	33.63	-7.833	12	12
										F562L vs. F562A	25.79	32.46	-6.667	12	12
										F562Y vs. F562A	33.63	32.46	1.167	12	12
3f
Competitive transport of liquiritigenin in the presence of 4-coumarate, isoliquiritigenin and 7,4’-dihydroxyflavone
MtABCG46 WT
Test for normal distribution	control	4-coumarate	isoliquiritigenin	7,4'-dihydroxyflavone			Kruskal-Wallis test			Dunn's multiple comparisons test	Mean rank diff,	Significant?	Summary	Adjusted P Value
Anderson-Darling test							P value	<0,0001		control vs. 4-coumarate	21.38	Yes	***	0.0003
A2*	0.3008	1.331	0.4231	N too small			Exact or approximate P value?	Approximate		control vs. isoliquiritigenin	19.79	Yes	**	0.0022
P value	0.538	0.0012	0.2713				P value summary	****		control vs. 7,4-dihydroxyflavone	31.07	Yes	****	<0,0001
Passed normality test (alpha=0.05)?	Yes	No	Yes				Do the medians vary signif. (P < 0.05)?	Yes		4-coumarate vs. isoliquiritigenin	-1.584	No	ns	>0,9999
P value summary	ns	**	ns				Number of groups	4		4-coumarate vs. 7,4-dihydroxyflavone	9.698	No	ns	>0,9999
Shapiro-Wilk test							Kruskal-Wallis statistic	27.56		isoliquiritigenin vs. 7,4-dihydroxyflavone	11.28	No	ns	0.7446
W	0.9382	0.8206	0.9193	0.9402
P value	0.3271	0.0052	0.2457	0.661			Data summary			Test details	Mean rank 1	Mean rank 2	Mean rank diff,	n1	n2
Passed normality test (alpha=0.05)?	Yes	No	Yes	Yes			Number of treatments (columns)	4		control vs. 4-coumarate	41.41	20.03	21.38	16	16
P value summary	ns	**	ns	ns			Number of values (total)	51		control vs. isoliquiritigenin	41.41	21.62	19.79	16	13
Kolmogorov-Smirnov test										control vs. 7,4-dihydroxyflavone	41.41	10.33	31.07	16	6
KS distance	0.129	0.2727	0.1545	0.2083						4-coumarate vs. isoliquiritigenin	20.03	21.62	-1.584	16	13
P value	>0,1000	0.0024	>0,1000	>0,1000						4-coumarate vs. 7,4-dihydroxyflavone	20.03	10.33	9.698	16	6
Passed normality test (alpha=0.05)?	Yes	No	Yes	Yes						isoliquiritigenin vs. 7,4-dihydroxyflavone	21.62	10.33	11.28	13	6
P value summary	ns	**	ns	ns
Number of values	16	16	13	6
MtABCG46 F562L
Test for normal distribution	control	4-coumarate	isoliquiritigenin	7,4'-dihydroxyflavone			Kruskal-Wallis test			Dunn's multiple comparisons test	Mean rank diff,	Significant?	Summary	Adjusted P Value
Anderson-Darling test							P value	<0,0001		control vs. 4-coumarate	21.46	Yes	***	0.0001
A2*	0.2699	0.3792	0.597	N too small			Exact or approximate P value?	Approximate		control vs. isoliquiritigenin	18.61	Yes	**	0.0032
P value	0.6284	0.3551	0.0905				P value summary	****		control vs. 7,4-dihydroxyflavone	35.25	Yes	****	<0,0001
Passed normality test (alpha=0.05)?	Yes	Yes	Yes				Do the medians vary signif. (P < 0.05)?	Yes		4-coumarate vs. isoliquiritigenin	-2.851	No	ns	>0,9999
P value summary	ns	ns	ns				Number of groups	4		4-coumarate vs. 7,4-dihydroxyflavone	13.79	No	ns	0.2359
Shapiro-Wilk test							Kruskal-Wallis statistic	36.11		isoliquiritigenin vs. 7,4-dihydroxyflavone	16.64	No	ns	0.1008
W	0.9522	0.9288	0.8675	0.6794
P value	0.5254	0.2931	0.0721	0.0037			Data summary			Test details	Mean rank 1	Mean rank 2	Mean rank diff,	n1	n2
Passed normality test (alpha=0.05)?	Yes	Yes	Yes	No			Number of treatments (columns)	4		control vs. 4-coumarate	39.25	17.79	21.46	16	14
P value summary	ns	ns	ns	**			Number of values (total)	47		control vs. isoliquiritigenin	39.25	20.64	18.61	16	11
Kolmogorov-Smirnov test										control vs. 7,4-dihydroxyflavone	39.25	4	35.25	16	6
KS distance	0.1428	0.1789	0.2407	0.3417						4-coumarate vs. isoliquiritigenin	17.79	20.64	-2.851	14	11
P value	>0,1000	>0,1000	0.0744	0.0273						4-coumarate vs. 7,4-dihydroxyflavone	17.79	4	13.79	14	6
Passed normality test (alpha=0.05)?	Yes	Yes	Yes	No						isoliquiritigenin vs. 7,4-dihydroxyflavone	20.64	4	16.64	11	6
P value summary	ns	ns	ns	*
Number of values	16	14	11	6
control			isoliquiritigenin
Unpaired t test with Welch's correction			Unpaired t test with Welch's correction
P value	0.751		P value	0.0887
P value summary	ns		P value summary	ns
Significantly different (P < 0.05)?	No		Significantly different (P < 0.05)?	No
One- or two-tailed P value?	Two-tailed		One- or two-tailed P value?	Two-tailed
Welch-corrected t, df	t=0,3203, df=28,65		Welch-corrected t, df	t=1,819, df=15,20
How big is the difference?			How big is the difference?
Mean of column A	2.717		Mean of column E	1.264
Mean of column B	2.625		Mean of column F	0.9182
Difference between means (B - A) ± SEM	-0,09251 ± 0,2888		Difference between means (F - E) ± SEM	-0,3457 ± 0,1900
95% confidence interval	-0,6835 to 0,4985		95% confidence interval	-0,7503 to 0,05894
R squared (eta squared)	0.003569		R squared (eta squared)	0.1787
F test to compare variances			F test to compare variances
F, DFn, Dfd	1,554, 15, 15		F, DFn, Dfd	8,536, 12, 10
P value	0.4027		P value	0.0019
P value summary	ns		P value summary	**
Significantly different (P < 0.05)?	No		Significantly different (P < 0.05)?	Yes
Data analyzed			Data analyzed
Sample size, column A	16		Sample size, column E	13
Sample size, column B	16		Sample size, column F	11
4-coumarate			7,4'-dihydroxyflavone
Mann Whitney test			Mann Whitney test
P value	0.2572		P value	0.0022
Exact or approximate P value?	Exact		Exact or approximate P value?	Exact
P value summary	ns		P value summary	**
Significantly different (P < 0.05)?	No		Significantly different (P < 0.05)?	Yes
One- or two-tailed P value?	Two-tailed		One- or two-tailed P value?	Two-tailed
Sum of ranks in column C,D	276 , 189		Sum of ranks in column G,H	57 , 21
Mann-Whitney U	84		Mann-Whitney U	0
Difference between medians			Difference between medians
Median of column C	0,8750, n=16		Median of column G	0,6400, n=6
Median of column D	0,7450, n=14		Median of column H	0,1500, n=6
Difference: Actual	-0.13		Difference: Actual	-0.49
Difference: Hodges-Lehmann	-0.272		Difference: Hodges-Lehmann	-0.48

## Sheet: Figure 4
4a
Radius of the probe fitting the bottleneck region of the 100 most open access paths in MtABCG46
Test for normal distribution	WT_closed	F562L_closed	F562Y_closed	F562A_closed	WT_open	F562L_open		Kruskal-Wallis test			Dunn's multiple comparisons test	Mean rank diff,	Significant?	Summary	Adjusted P Value
Anderson-Darling test								P value	<0,0001		WT_closed vs. F562L_closed	31.38	No	ns	>0,9999
A2*	3.622	5.426	4.26	3.81	4.882	3.516		Exact or approximate P value?	Approximate		WT_closed vs. F562Y_closed	207.5	Yes	****	<0,0001
P value	<0,0001	<0,0001	<0,0001	<0,0001	<0,0001	<0,0001		P value summary	****		WT_closed vs. F562A_closed	216.1	Yes	****	<0,0001
Passed normality test (alpha=0.05)?	No	No	No	No	No	No		Do the medians vary signif. (P < 0.05)?	Yes		WT_closed vs. WT_open	-233.2	Yes	****	<0,0001
P value summary	****	****	****	****	****	****		Number of groups	6		WT_closed vs. F562L_open	-129.4	Yes	****	<0,0001
Shapiro-Wilk test								Kruskal-Wallis statistic	533.9		F562L_closed vs. F562Y_closed	176.1	Yes	****	<0,0001
W	0.8687	0.8245	0.8474	0.8655	0.8543	0.8853					F562L_closed vs. F562A_closed	184.7	Yes	****	<0,0001
P value	<0,0001	<0,0001	<0,0001	<0,0001	<0,0001	<0,0001		Data summary			F562L_closed vs. WT_open	-264.6	Yes	****	<0,0001
Passed normality test (alpha=0.05)?	No	No	No	No	No	No		Number of treatments (columns)	6		F562L_closed vs. F562L_open	-160.8	Yes	****	<0,0001
P value summary	****	****	****	****	****	****		Number of values (total)	600		F562Y_closed vs. F562A_closed	8.56	No	ns	>0,9999
Kolmogorov-Smirnov test											F562Y_closed vs. WT_open	-440.7	Yes	****	<0,0001
KS distance	0.1405	0.1719	0.1598	0.1463	0.1633	0.1497					F562Y_closed vs. F562L_open	-336.9	Yes	****	<0,0001
P value	<0,0001	<0,0001	<0,0001	<0,0001	<0,0001	<0,0001					F562A_closed vs. WT_open	-449.3	Yes	****	<0,0001
Passed normality test (alpha=0.05)?	No	No	No	No	No	No					F562A_closed vs. F562L_open	-345.5	Yes	****	<0,0001
P value summary	****	****	****	****	****	****					WT_open vs. F562L_open	103.8	Yes	***	0.0003
Number of values	100	100	100	100	100	100					Test details	Mean rank 1	Mean rank 2	Mean rank diff,	n1	n2
											WT_closed vs. F562L_closed	315.9	284.5	31.38	100	100
											WT_closed vs. F562Y_closed	315.9	108.4	207.5	100	100
											WT_closed vs. F562A_closed	315.9	99.82	216.1	100	100
											WT_closed vs. WT_open	315.9	549.1	-233.2	100	100
											WT_closed vs. F562L_open	315.9	445.3	-129.4	100	100
											F562L_closed vs. F562Y_closed	284.5	108.4	176.1	100	100
											F562L_closed vs. F562A_closed	284.5	99.82	184.7	100	100
											F562L_closed vs. WT_open	284.5	549.1	-264.6	100	100
											F562L_closed vs. F562L_open	284.5	445.3	-160.8	100	100
											F562Y_closed vs. F562A_closed	108.4	99.82	8.56	100	100
											F562Y_closed vs. WT_open	108.4	549.1	-440.7	100	100
											F562Y_closed vs. F562L_open	108.4	445.3	-336.9	100	100
											F562A_closed vs. WT_open	99.82	549.1	-449.3	100	100
											F562A_closed vs. F562L_open	99.82	445.3	-345.5	100	100
											WT_open vs. F562L_open	549.1	445.3	103.8	100	100
